# Supplementary material for: Subclinical Myocardial Dysfunction Post Kawasaki Disease: A Systematic Review and Meta-Analysis
Source: Diseases. 2026 May 26;14(6):188. doi: 10.3390/diseases14060188 (PMC13298437; doi:10.3390/diseases14060188)
Supplement: Supplementary file 1 [file diseases-14-00188-s001.zip]

Archive with 1 entries (1 files):
- diseases-4285116-supplementary.pdf
